# Supplementary material for: Effects of Rare Phytocannabinoids on the Endocannabinoid System of Human Keratinocytes
Source: Int J Mol Sci. 2022 May 12;23(10):5430. doi: 10.3390/ijms23105430 (PMC9145865; doi:10.3390/ijms23105430)
Supplement: Supplementary file 1 [file ijms-23-05430-s001.zip]

Archive with 1 entries (1 files):
- ijms-1713594-supplementary.pdf
